# Supplementary material for: Analysis of technical efficiency of irrigated onion (Allium cepa L.) production in North Gondar Zone of amhara regional state, Ethiopia
Source: PLoS One. 2022 Oct 13;17(10):e0275177. doi: 10.1371/journal.pone.0275177 (PMC9562163; doi:10.1371/journal.pone.0275177)
Supplement: S1 Dataset — (XLSX) [file pone.0275177.s001.xlsx]

## Sheet: Sheet1
No	TT	LnOutput	LnODE	LnMDE	LnUrea	LnDAP	LnSD	LnPlotsze	Age	Educ	FMS	TLU	Expr	EXTF	SLOPE	TRGP	TRGM	WTRF
1	1	8.00637	3.02675	4.7471	3.21888	3.91202	0.693147	0.405465	55	0	10	15.33	5	6	1	0	0	3
2	1	8.51719	1.90954	3.45474	3.91202	4.60517	1.09861	0.693147	60	1	7	16.62	3	6	1	0	0	2
3	1	8.16052	2.89037	4.12196	2.63906	3.21888	1.09861	0.48858	41	1	4	8	3	6	0	0	0	2
4	1	8.51719	2.40964	4.7829	2.30259	3.91202	0.693147	0.223144	50	1	9	10.89	4	2	0	0	0	2
5	1	8.21609	2.85532	3.55535	3.91202	4.60517	1.09861	0.916291	40	0	7	7.87	3	4	0	0	0	2
6	1	8.51719	2.30259	4.62497	0	3.91202	0.693147	0.223144	50	1	8	10.19	5	4	0	0	0	2
7	1	8.69951	3.03879	4.74057	3.21888	3.21888	0	0.559616	38	1	4	6.02	8	4	1	0	0	2
8	1	8.51719	2.25129	4.11904	0	3.91202	0	0.223144	59	1	5	7.47	4	6	0	0	0	2
9	1	10.1266	2.16905	3.20478	3.21888	3.91202	0.405465	0.559616	58	1	7	12.15	4	6	0	0	0	3
10	1	8.00637	2.43186	2.80336	0	0	2.30259	0.405465	67	0	5	8.03	3	1	1	0	0	3
11	1	9.4727	2.3979	3.10234	3.91202	3.91202	2.30259	0.693147	53	0	8	11.12	3	6	1	0	0	3
12	1	7.6009	2.27727	3.96803	3.21888	3.91202	0.405465	0.223144	45	0	7	8.3	3	6	1	0	0	3
13	1	7.6009	2.14007	4.22024	2.48491	3.21888	-0.287682	0.122218	40	1	9	7.83	1	4	1	0	0	3
14	1	7.6009	1.65823	4.18479	3.21888	3.91202	0.405465	0.223144	55	0	7	15.32	5	6	1	0	0	3
15	1	8.51719	1.77156	4.08766	3.91202	4.60517	1.60944	0.693147	38	0	8	10.98	4	6	0	0	0	3
16	1	8.21609	1.77156	4.23772	4.60517	5.01064	0.693147	0.405465	35	1	1	9.41	3	6	1	0	0	3
17	1	9.21034	2.63045	4.61264	3.91202	5.01064	0	0.559616	45	0	7	10.07	8	6	1	0	0	3
18	1	8.16052	1.94591	4.12309	3.21888	3.91202	0.693147	0.693147	52	1	6	12.67	5	6	1	0	0	3
19	1	8.85367	2.49568	4.65158	3.21888	3.91202	0.405465	0.405465	55	0	10	7.97	4	4	0	0	0	3
20	1	9.74097	1.96361	3.82712	3.21888	3.91202	1.79176	0.405465	40	0	7	15.84	3	6	1	0	0	3
21	1	8.85367	1.68269	4.2793	3.21888	3.91202	0.693147	0.405465	39	0	4	9.9	5	6	1	0	0	3
22	1	8.92266	2.42037	4.28881	3.21888	3.91202	0	0.405465	48	0	6	11.93	4	6	1	0	0	3
23	1	9.15905	2.70805	3.75185	3.21888	3.91202	0	0.48858	55	1	6	14.47	8	6	1	0	0	2
24	1	6.90776	2.35138	4.54966	0	3.91202	-0.693147	0.405465	45	0	8	7.7	3	6	1	0	0	3
25	1	8.16052	2.0149	4.237	3.91202	4.60517	0	0.405465	45	0	7	12.12	3	6	1	0	0	3
26	1	8.00637	2.93119	4.08682	3.21888	3.91202	0	0.405465	50	0	5	11.19	3	6	1	0	0	3
27	1	8.26873	2.95126	5.48064	3.21888	3.91202	0	0.405465	37	1	9	7.73	3	6	0	0	0	3
28	1	8.7323	2.5749	3.65066	3.21888	3.91202	0	0.48858	42	0	5	11.52	4	6	1	0	0	3
29	1	8.29405	2.74919	4.14313	3.91202	3.91202	0.693147	0.559616	40	0	7	10.97	4	4	1	0	0	2
30	1	8.29405	2.76506	4.02767	3.91202	4.60517	0	0.223144	35	1	5	12.53	3	6	1	0	0	3
31	1	7.31322	3.3499	4.29497	3.21888	3.91202	0.693147	0.223144	40	0	5	17.66	3	6	1	0	0	3
32	1	7.6009	2.44235	4.49959	3.21888	3.91202	0	0.405465	56	1	7	7.88	1	6	1	0	0	3
33	1	9.21034	1.94591	4.01638	3.21888	3.91202	0.693147	0.223144	58	0	6	7.53	4	3	1	0	0	2
34	1	8.69951	3.3189	4.40367	0	4.60517	0	0.223144	46	1	5	6.33	13	4	1	1	1	2
35	1	8.51719	2.5749	5.26466	3.91202	3.91202	0	0.405465	58	0	7	6.23	3	5	1	0	0	2
36	1	8.10168	2.15524	3.23672	3.91202	6.90776	0.693147	0.559616	55	1	6	11.15	4	6	1	0	0	3
37	1	8.51719	2.3155	3.66048	0	3.91202	0	0.223144	60	0	6	7.22	3	4	1	1	1	2
38	1	8.16052	2.78809	3.91302	2.52573	3.91202	0.693147	0.223144	46	0	4	10.67	5	6	1	0	0	2
39	1	8.00637	1.77156	3.59731	3.21888	3.91202	0	0.223144	65	0	6	7.15	4	6	0	0	0	2
40	1	8.85367	1.60944	3.70451	3.91202	3.91202	0	0.270027	45	1	4	8.11	6	4	0	0	0	2
41	1	8.00637	1.99877	4.21582	2.52573	2.52573	4.20469	0.122218	45	1	7	7.5	2	6	1	0	0	3
42	1	9.21034	1.90954	3.93183	0	0	0.693147	0.405465	56	0	6	7.34	4	4	0	1	1	2
43	1	8.85367	1.7492	3.83687	0	3.91202	0	0.405465	50	0	4	7.22	6	4	1	0	0	2
44	1	8.69951	1.8718	3.56953	3.21888	3.91202	1.38629	0.405465	54	1	4	6.78	7	2	1	0	0	3
45	1	9.25913	2.19722	4.16744	3.91202	3.91202	0	0.270027	50	1	6	7.33	2	3	1	0	0	2
46	1	7.97247	2.45359	4.03601	3.91202	4.60517	1.09861	0.81093	40	1	7	6.54	4	6	0	0	0	3
47	1	9.21034	2.56495	4.24578	3.21888	3.91202	0	0.559616	67	0	9	6.65	4	6	0	0	0	2
48	1	8.69951	2.21157	3.26767	0	3.91202	0	0.270027	48	0	5	6.88	3	6	0	0	0	2
49	1	8.00637	2.75684	4.56549	3.91202	4.60517	0	0.223144	30	0	6	9.5	9	6	1	0	0	2
50	1	7.97247	2.88368	4.65852	4.31749	4.31749	0	0.405465	40	0	11	6.58	2	6	1	0	0	3
51	1	8.51719	2.36368	3.91202	0	3.91202	0.693147	0.223144	50	0	5	7.22	4	2	1	0	0	3
52	1	8.29405	2.41234	3.05636	3.21888	3.91202	0.405465	0.223144	50	1	9	6.91	3	6	0	0	0	3
53	1	8.31874	2.19722	4.4276	3.21888	3.91202	0	0.559616	50	0	6	12.55	4	6	0	0	0	3
54	1	7.31322	1.77156	3.71357	3.21888	3.91202	2.07944	0.223144	49	0	5	7.32	3	6	1	0	0	2
55	1	7.82405	3.05636	5.57405	3.21888	3.91202	0	0.405465	48	1	7	8.32	3	6	1	0	0	3
56	1	8.51719	2.90417	5.33093	2.30259	3.91202	0.693147	0.405465	50	0	6	13.3	5	6	1	0	0	3
57	1	8.59415	3.17805	5.08265	3.91202	4.60517	0.693147	0.405465	63	8	9	6.33	3	6	1	0	0	3
58	1	8.6125	1.38629	4.93828	3.21888	3.91202	0.693147	0.405465	60	0	6	6.5	3	6	1	0	0	3
59	1	7.82405	2.07944	3.13549	3.21888	3.91202	0	0.223144	42	0	8	9.85	4	6	1	0	0	3
60	1	8.51719	2.8622	4.36475	3.21888	3.91202	0.693147	0.693147	45	0	5	10.4	3	6	1	0	0	2
61	1	8.29405	2.09556	2.98062	3.91202	3.91202	0.693147	0.405465	47	8	6	12.72	6	2	0	1	0	3
62	1	7.31322	1.36098	3.83945	3.91202	3.91202	0	0.223144	45	0	5	3.03	3	3	1	0	0	4
63	1	7.6009	1.65823	2.89867	4.60517	4.60517	1.38629	0.223144	42	0	4	5.6	3	4	1	1	0	3
64	1	7.69621	1.50408	2.69124	3.91202	3.91202	0	0.405465	33	10	2	3	7	4	1	0	0	3
65	1	7.82405	1.70475	2.63906	3.91202	3.91202	0.693147	0.0676586	42	1	8	8.45	4	4	1	0	0	3
66	1	7.78322	1.25276	2.52972	3.91202	3.91202	0.405465	0.223144	48	1	6	6.8	3	3	1	0	0	3
67	1	8.07091	1.41828	2.73112	3.91202	3.91202	0.693147	0.223144	32	1	5	11.16	6	5	1	0	0	4
68	1	6.90776	0.966984	2.81541	3.21888	3.21888	-0.693147	0.0676586	60	0	2	2.77	3	4	0	0	0	3
69	1	8.29405	1.32176	3.59594	3.91202	3.91202	0.693147	0.223144	42	0	6	16.05	10	5	1	0	0	4
70	1	6.21461	2.77259	4.13437	3.21888	3.21888	2.30259	0.223144	35	0	7	8	2	4	1	1	0	3
71	1	7.6009	1.28923	3.20963	4.60517	3.91202	0.693147	0.223144	48	0	7	8.4	2	6	1	0	0	3
72	1	8.29405	1.86253	2.46385	3.91202	3.91202	0.693147	0.223144	30	5	4	8.15	2	3	1	0	0	3
73	1	7.49554	1.14103	2.75684	3.21888	3.21888	-0.693147	0.122218	55	0	6	5.44	3	4	1	0	0	3
74	1	8.51719	1.44692	3.69138	3.21888	3.21888	0	0.405465	22	3	1	5.52	4	4	1	0	0	3
75	1	8.29405	1.7492	3.29584	3.91202	3.91202	0.693147	0.405465	48	1	9	29.65	4	4	1	0	0	3
76	1	8.51719	1.50408	2.74084	3.91202	3.91202	1.09861	0.405465	55	0	9	17.06	7	5	1	0	0	3
77	1	7.82405	1.41828	2.73955	3.91202	3.91202	0.693147	0.405465	60	0	4	7.93	6	4	1	0	1	4
78	1	8.29405	1.25276	2.67415	3.91202	4.60517	1.09861	0.223144	34	5	3	3.574	2	5	1	1	0	3
79	1	8.29405	1.25276	2.91777	3.91202	3.91202	0.405465	0.223144	48	1	4	6.2	4	3	1	0	0	2
80	1	7.6009	1.25276	3.11352	3.21888	3.21888	0.693147	0.223144	46	0	5	7.55	4	4	1	0	0	3
81	1	6.90776	1.32176	3.67503	3.91202	3.91202	1.09861	0.405465	42	1	6	10.58	3	4	1	0	0	3
82	1	7.97247	1.65823	3.62194	3.91202	4.60517	0.693147	0.223144	40	0	2	4.3	4	2	1	1	1	3
83	1	7.6009	1.83258	3.86912	3.91202	3.91202	1.09861	0.223144	50	1	4	10.21	5	4	1	1	0	3
84	1	8.51719	1.36098	3.49134	3.91202	3.91202	-0.287682	0.405465	42	0	8	5.2	1	2	1	0	0	4
85	1	6.68461	2.0149	4.28909	2.48491	2.48491	0.0953102	0.318454	45	2	9	6.201	5	5	1	1	1	4
86	1	5.29832	2.45316	4.5994	3.21888	3.21888	0.693147	0.405465	45	2	11	9.465	5	4	1	1	1	4
87	1	6.55108	2.51568	4.96546	3.21888	3.21888	0.182322	0.318454	35	1	6	7.071	4	5	1	1	1	2
88	1	6.39693	2.16905	4.15927	2.48491	2.48491	0	0.223144	40	2	9	7.045	4	4	1	1	1	4
89	1	5.99146	1.41707	4.26619	3.21888	3.21888	0	0.117783	49	1	14	2.3	5	2	1	0	0	4
90	1	6.68461	2.30259	5.11725	3.21888	3.21888	0.0953102	0.223144	36	2	5	6.395	4	4	1	0	0	3
91	1	6.68461	1.38629	2.59525	0	0	-2.07944	0.117783	32	2	2	4.304	3	3	1	1	0	3
92	1	6.68461	1.68176	2.38876	0	0	-2.07944	0.117783	28	2	2	9.384	3	3	1	1	0	3
93	1	7.24423	0.693147	4.74667	3.21888	3.21888	-0.693147	0.223144	52	2	9	7.109	3	1	1	1	0	3
94	1	8.16052	2.37491	4.22756	3.21888	3.21888	0	0.405465	45	2	8	10.916	13	1	1	1	0	2
95	1	6.55108	1.83258	4.27249	2.48491	2.48491	0.182322	0.223144	65	2	2	4.025	4	3	1	1	1	2
96	1	6.21461	1.09861	5.33272	3.21888	3.21888	0	0.117783	40	1	6	4.835	5	6	1	0	0	4
97	1	7.6009	2.07944	4.07414	4.31749	3.21888	-2.30259	0.405465	30	3	6	5.978	5	4	1	0	0	4
98	1	6.21461	0.485508	2.47022	0	2.48491	0	0.223144	30	3	4	1.078	2	5	0	0	0	4
99	1	7.31322	1.09861	2.84345	3.91202	3.91202	-0.693147	0.318454	50	3	6	7.93	5	1	0	0	0	3
100	1	6.39693	1.17865	4.23844	3.21888	3.91202	-0.916291	0.559616	35	2	6	9.771	3	1	1	0	0	4
101	1	5.70378	1.8718	3.50856	0	2.30259	-0.693147	0.117783	51	2	5	2.039	3	1	0	0	0	3
102	1	7.6009	1.58412	3.3331	3.91202	3.91202	0.693147	0.405465	50	2	6	2.442	6	1	0	1	0	4
103	1	7.31322	1.41707	3.61496	3.91202	3.91202	0	0.318454	37	2	7	8.97	3	2	1	1	0	4
104	1	7.24423	1.32176	4.26479	3.21888	3.4012	0	0.223144	30	1	5	4.73	2	6	1	0	0	4
105	1	7.09008	1.50408	3.23868	4.60517	5.29832	2.70805	0.405465	28	1	3	3.51	5	4	1	0	0	2
106	1	7.31322	2.70805	5.24965	0	4.60517	1.60944	0.405465	35	1	4	4.629	4	1	1	1	1	4
107	1	6.21461	0.117783	3.14523	0	3.21888	1.60944	0.117783	51	2	10	7.15	10	1	1	1	0	4
108	1	7.31322	2.07944	4.19117	5.52146	5.52146	0.693147	0.223144	34	3	6	4.51	8	1	0	0	0	3
109	1	5.85793	0.965081	3.31237	3.21888	3.21888	-1.38629	0.117783	48	2	9	7.479	8	1	1	1	1	4
110	1	5.70378	1.32176	2.84926	2.52573	2.52573	-1.38629	0.223144	48	2	8	2.794	1	1	1	1	0	4
111	1	5.99146	0.81093	2.10108	2.70805	1.60944	-1.38629	0.117783	55	2	5	6.385	6	1	1	0	0	4
112	1	5.70378	1.83258	3.65066	0	3.21888	0	0.223144	60	2	4	4.75	4	5	1	0	0	4
113	1	6.80239	0.693147	3.692	3.21888	3.21888	-1.38629	0.485508	39	2	7	7.445	3	2	1	0	0	5
114	1	7.09008	2.27727	3.91202	3.21888	3.21888	0.182322	0.117783	41	1	9	4.6	10	6	1	0	0	4
115	1	6.39693	1.83258	3.54096	2.48491	2.48491	0	0.117783	35	1	3	4.94	2	2	0	1	1	3
116	1	6.55108	2.27727	4.269	3.21888	3.21888	0	0.117783	35	1	5	2.715	2	2	1	1	1	3
117	1	6.21461	2.3979	4.26268	3.21888	3.21888	0.693147	0.223144	28	3	2	2.695	3	1	1	0	0	2
118	1	6.21461	1.50408	5.1023	2.48491	2.48491	0	0.223144	48	2	4	1.156	3	2	1	0	0	4
119	1	8.00637	2.16905	4.48723	3.21888	3.21888	1.38629	0.318454	28	2	2	4.33	8	2	1	1	1	4
120	1	6.21461	1.35455	4.91026	2.48491	3.21888	0	0.223144	28	2	1	2.874	2	5	1	0	0	2
121	1	6.21461	1.28785	4.96074	3.21888	3.21888	0	0.223144	57	1	7	7.484	3	4	1	0	0	4
122	1	7.31322	1.41707	4.69387	3.21888	3.21888	0	0.117783	35	1	3	1.45	8	2	1	0	0	4
123	1	6.55108	0.559616	2.68785	0	3.91202	0.693147	0.117783	58	2	4	9.02	2	1	1	0	0	4
124	1	6.80239	1.63413	1.81645	1.70475	2.30259	-2.04022	0.117783	33	2	5	4.524	2	3	1	0	0	3
125	1	6.80239	1.25276	2.46385	2.30259	3.21888	-1.74297	0.117783	40	2	3	10.2	5	3	1	0	0	3
126	1	7.09008	0.81093	2.74406	1.94591	2.30259	-0.287682	0.117783	52	2	2	6.165	3	3	1	1	0	3
127	1	8.41183	0.81093	2.70805	3.21888	3.21888	0.693147	0.485508	38	2	9	11.451	9	1	1	1	1	3
128	1	8.51719	1.80212	4.2485	3.68888	3.68888	0	0.336472	30	3	4	4.169	6	2	1	0	0	4
129	1	7.64969	2.06369	5.21439	3.91202	3.91202	0	0.300105	50	1	6	8.438	8	4	0	0	0	3
130	1	8.13153	1.61368	4.88884	3.21888	3.21888	0	0.371564	35	2	7	2.302	10	4	0	1	0	3
131	1	8.10168	2.07944	5.12203	3.68888	3.68888	0.693147	0.485508	40	1	12	9.115	6	2	0	0	0	3
132	1	7.82405	2.40503	4.61264	3.4012	3.4012	0	0.233094	35	2	3	3.078	6	2	1	0	0	3
133	1	8.29405	1.94591	5.31407	3.91202	3.91202	0.693147	0.300105	40	2	8	4.585	7	2	1	1	0	3
134	1	6.21461	2.07944	3.95316	3.91202	3.21888	0	0.223144	45	3	10	8.628	4	1	0	1	0	3
135	1	8.07091	1.79176	6.03512	3.91202	3.91202	0	0.262364	45	2	7	2.776	6	2	0	1	0	3
136	1	8.10168	1.94591	4.79372	3.91202	3.91202	0	0.300105	41	2	8	5.221	20	2	0	0	0	3
137	1	8.59415	2.07944	4.44074	4.09434	4.09434	0	0.405465	40	2	3	6.569	11	4	1	1	0	3
138	1	8.45532	1.94591	4.91669	3.91202	4.60517	0.693147	0.916291	47	3	12	7.468	20	7	1	0	0	3
139	1	8.00637	1.60944	5.14517	3.91202	3.91202	0	0.182322	48	2	5	3.036	15	3	1	1	0	3
140	1	7.93737	2.25129	4.99247	3.21888	3.21888	0	0.405465	38	2	10	7.038	12	2	0	0	0	3
141	1	6.68461	2.27727	5.22069	2.48491	2.48491	0	0.117783	30	2	4	7.545	11	3	1	1	1	4
142	1	8.66561	0.81093	3.37374	4.31749	4.60517	-0.223144	0.559616	39	2	6	5.285	5	1	0	1	0	2
143	1	8.31874	0.916291	2.88759	3.21888	4.60517	0.405465	0.405465	42	2	6	4.195	25	1	0	1	0	3
144	1	8.13153	0.753772	2.4148	3.21888	4.60517	-1.60944	0.318454	52	2	8	5.17	20	1	0	1	0	3
145	1	5.70378	1.13943	2.8094	2.52573	2.52573	-1.38629	0.117783	43	2	8	3.49	6	2	0	0	0	4
146	1	6.68461	0.965081	3.06164	3.21888	3.21888	0.405465	0.318454	52	3	11	7.089	10	3	0	0	0	5
147	1	6.80239	1.65823	3.35864	3.91202	3.91202	0	0.117783	37	1	6	5.15	3	1	1	0	0	2
148	1	5.70378	1.47591	3.64414	3.21888	3.21888	0	0.223144	40	2	9	3.65	5	5	1	0	0	4
149	1	5.99146	1.44692	4.04393	3.21888	3.91202	-0.693147	0.117783	50	2	9	4.54	3	3	1	0	0	2
150	1	6.90776	1.17865	3.73767	2.48491	2.48491	0.223144	0.117783	38	1	6	3.988	3	5	1	1	1	4
151	1	8.34284	1.63413	3.60753	0	4.60517	0	0.405465	40	1	5	20.88	2	1	1	1	1	4
152	1	7.31322	1.44692	3.44042	3.91202	3.91202	0	0.117783	50	1	9	8.27	5	2	1	1	0	4
153	1	7.31322	1.7492	3.96224	3.91202	3.91202	0	0.117783	37	1	6	4.282	3	5	0	0	0	4
154	1	7.82405	1.55814	5.03825	3.21888	3.21888	0.405465	0.318454	45	1	4	5.913	6	4	1	0	0	4
155	1	6.55108	1.47591	3.68888	3.21888	3.21888	0	0.318454	60	2	9	30.39	6	2	1	0	0	4
156	1	8.51719	1.53148	4.52504	3.21888	3.21888	0.405465	0.318454	45	2	6	4.598	6	2	1	0	0	3
157	1	8.13153	1.09861	4.21582	3.21888	3.21888	0.405465	0.117783	26	2	3	10.37	3	2	1	0	0	4
158	1	8.66561	1.63413	4.99349	3.91202	3.91202	0.693147	0.405465	50	2	7	5.51	4	6	1	1	1	3
159	1	6.39693	1.53148	4.04655	0	2.48491	0	0.117783	50	1	5	3.515	4	5	1	0	0	3
160	1	7.86327	1.44692	4.13035	0	4.60517	0	0.223144	52	2	6	9.52	3	3	1	0	0	3
161	1	8.7323	1.83258	3.37588	3.91202	3.91202	-0.693147	0.405465	40	1	6	28.13	3	3	1	1	0	4
162	1	7.31322	0.117783	3.59251	3.21888	3.21888	-0.287682	0.117783	28	3	2	3.025	2	2	1	1	0	4
163	1	7.54961	1.0116	4.27571	3.21888	3.21888	-0.287682	0.318454	65	2	7	10.468	6	1	1	1	0	4
164	1	7.00307	0.405465	4.04783	2.48491	2.48491	-1.38629	0.117783	42	2	4	5.068	2	2	1	1	0	4
165	1	7.09008	0.753772	3.52893	2.48491	2.48491	-2.07944	0.117783	39	2	3	9.291	1	2	1	1	0	4
166	1	8.29405	2.30259	4.16161	3.91202	4.60517	0.916291	0.405465	28	2	4	8.729	10	1	1	1	0	4
167	1	8.24276	1.60944	4.09726	3.91202	4.31749	0.916291	0.405465	57	2	7	5.532	20	1	1	1	1	4
168	1	8.00637	1.47591	4.20693	3.21888	3.21888	0.693147	0.223144	26	1	3	6.226	10	1	1	1	0	4
169	1	7.78322	2.42037	4.32297	3.91202	3.91202	0.916291	0.405465	41	2	7	6.762	10	1	1	1	1	4
170	1	5.99146	1.47591	3.94835	3.21888	3.21888	2.0149	0.223144	57	2	7	6.515	8	1	1	1	1	4
171	1	6.68461	1.60944	4.33435	3.91202	3.21888	2.0149	0.223144	30	1	2	9.432	6	1	1	0	0	4
172	1	7.82405	1.90954	4.68398	2.52573	2.52573	0	0.223144	52	2	8	8.155	8	1	1	1	0	4
173	1	8.29405	2.30259	4.57908	3.21888	3.21888	0	0.405465	56	2	6	9.545	11	1	1	1	0	4
174	1	7.64969	2.48491	3.53733	3.21888	3.21888	0	0.223144	32	3	5	5.365	6	1	1	0	0	4
175	1	8.34284	2.23805	4.27701	3.21888	3.21888	0.693147	0.405465	42	2	8	8.72	12	1	1	1	1	4
176	1	8.07091	2.42037	4.409	3.21888	3.21888	0.693147	0.318454	53	2	10	6.495	8	1	1	1	0	4
177	1	6.68461	0.965081	3.57812	2.52573	2.52573	1.60944	0.117783	45	2	6	4.866	11	2	1	1	0	4
178	1	6.90776	0.693147	4.04071	2.48491	2.48491	0.916291	0.117783	60	2	5	4.16	3	1	1	1	0	4
179	1	7.31322	0.628609	3.5477	2.52573	2.52573	0	0.117783	49	2	8	7.688	3	1	1	1	0	4
180	1	7.09008	0.81093	2.25129	2.0149	2.48491	-2.07944	0.117783	31	2	4	3.13	2	2	1	1	0	3
181	1	7.49554	1.05605	3.68888	2.99573	0	2.52573	0.223144	28	2	5	10.48	4	4	1	0	0	3
182	1	7.09008	0.81093	2.80487	2.0149	2.48491	-2.07944	0.117783	29	2	4	3.234	2	2	1	1	0	3
183	1	6.68461	1.83258	2.06051	2.52573	3.21888	2.52573	0.223144	43	2	6	5.87	7	3	1	0	0	3
184	1	7.37776	0.916291	2.17759	2.52573	3.21888	-1.77196	0.223144	38	2	4	6.146	6	3	1	0	0	3
185	1	8.59415	1.63413	2.34899	0	0	-1.89712	0.223144	48	2	4	10.288	3	3	1	0	0	3
186	1	6.39693	1.09861	3.15647	2.48491	3.21888	-0.287682	0.117783	30	3	2	9.306	3	1	1	1	0	4
187	1	5.70378	0.559616	3.71357	3.21888	3.21888	-0.693147	0.117783	52	2	9	8.576	2	6	0	0	0	4
188	1	6.21461	0.693147	4.06474	3.21888	3.21888	-0.693147	0.223144	49	2	6	1.895	4	1	1	1	0	3
189	1	5.70378	1.32176	2.46172	3.21888	3.21888	-0.510826	0.117783	49	1	9	1.117	2	6	1	0	0	3
190	1	7.31322	1.83258	3.51005	3.21888	3.91202	0.916291	0.223144	50	3	6	3.142	3	1	0	1	0	4
191	1	5.99146	0	2.79423	1.60944	1.60944	-0.693147	0.117783	39	2	9	6.593	2	6	1	0	0	4
192	1	6.55108	1.63413	2.08256	0	0	-2.07944	0.117783	43	2	6	5.935	2	1	1	0	0	3
193	1	8.00637	0.753772	2.13712	3.91202	3.91202	-1.38629	0.405465	45	2	6	4.56	3	4	1	0	0	3
194	1	8.51719	0.864997	2.94114	3.91202	3.91202	0	0.405465	45	2	6	4.56	3	3	1	0	0	2
195	1	7.24423	1.47591	3.86178	3.21888	3.21888	-0.287682	0.223144	30	2	2	8.842	4	1	1	0	0	4
196	1	6.68461	0.81093	1.41707	0	0	-2.00248	0.117783	37	2	4	3.08	3	3	1	0	0	3
197	1	7.09008	0.81093	2.8169	2.0149	2.48491	-2.07944	0.117783	28	1	4	2.989	5	2	1	1	0	3
198	1	7.17012	1.25276	2.23805	1.79176	2.30259	-2.07944	0.117783	34	2	5	6.634	2	1	1	0	0	3
199	1	5.94017	0.965081	2.17759	2.70805	3.21888	-1.38629	0.117783	60	2	11	7.639	3	1	0	1	1	4
200	1	5.99146	0.916291	3.03855	2.48491	2.48491	-1.38629	0.117783	37	3	5	4.34	3	1	1	1	1	3
201	1	5.70378	1.38629	3.16125	0	0	-1.38629	0.117783	46	1	9	8.045	1	1	1	1	1	4
202	1	6.21461	0.271934	2.67415	0	0	-1.38629	0.135405	50	2	7	14.231	3	1	1	0	0	4
203	1	5.70378	0.916291	3.44042	3.21888	3.21888	-1.38629	0.117783	50	1	7	14.231	8	1	1	1	1	4
204	1	5.70378	1.44692	4.20069	3.21888	3.21888	-1.38629	0.117783	60	2	11	7.979	8	3	1	1	0	4
205	1	7.31322	0.693147	2.98189	3.21888	3.21888	0.405465	0.318454	29	3	2	2.575	3	1	0	0	0	3

## Sheet: Sheet2
Actual Vs Potential output
No	TE	Actualoutput	Potentialoutput	Yieldgap
1	0.53278	3000	5630.84	2630.84
2	0.588684	5000	8493.53	3493.53
3	0.545118	3500	6420.63	2920.63
4	0.746364	5000	6699.14	1699.14
5	0.345571	3700	10706.9	7006.93
6	0.748322	5000	6681.61	1681.61
7	0.700676	6000	8563.16	2563.16
8	0.770217	5000	6491.68	1491.68
9	0.872575	25000	28650.8	3650.84
10	0.590731	3000	5078.45	2078.45
11	0.750334	13000	17325.6	4325.61
12	0.543337	2000	3680.96	1680.96
13	0.601753	2000	3323.63	1323.63
14	0.654101	2000	3057.63	1057.63
15	0.572027	5000	8740.85	3740.85
16	0.675423	3700	5478.05	1778.05
17	0.784557	10000	12746	2746.05
18	0.522703	3500	6695.96	3195.96
19	0.718025	7000	9748.96	2748.96
20	0.866158	17000	19626.9	2626.9
21	0.802848	7000	8718.96	1718.96
22	0.786233	7500	9539.16	2039.16
23	0.811709	9500	11703.7	2203.7
24	0.248066	1000	4031.19	3031.19
25	0.612485	3500	5714.43	2214.43
26	0.563641	3000	5322.54	2322.54
27	0.551891	3900	7066.62	3166.62
28	0.722855	6200	8577.1	2377.1
29	0.540867	4000	7395.53	3395.53
30	0.72228	4000	5538.02	1538.02
31	0.503884	1500	2976.88	1476.88
32	0.389133	2000	5139.63	3139.63
33	0.858029	10000	11654.6	1654.62
34	0.769416	6000	7798.13	1798.13
35	0.67914	5000	7362.25	2362.25
36	0.436436	3300	7561.24	4261.24
37	0.707224	5000	7069.89	2069.89
38	0.728561	3500	4803.99	1303.99
39	0.711287	3000	4217.7	1217.7
40	0.837428	7000	8358.93	1358.93
41	0.714278	3000	4200.05	1200.05
42	0.826642	10000	12097.1	2097.14
43	0.781915	7000	8952.38	1952.38
44	0.754561	6000	7951.65	1951.65
45	0.836284	10500	12555.5	2055.55
46	0.332783	2900	8714.4	5814.4
47	0.750473	10000	13324.9	3324.93
48	0.767429	6000	7818.32	1818.32
49	0.707845	3000	4238.22	1238.22
50	0.415636	2900	6977.26	4077.26
51	0.754244	5000	6629.16	1629.16
52	0.661703	4000	6045.01	2045.01
53	0.636069	4100	6445.84	2345.84
54	0.488141	1500	3072.88	1572.88
55	0.453934	2500	5507.41	3007.41
56	0.713118	5000	7011.47	2011.47
57	0.460408	5400	11728.7	6328.72
58	0.741446	5500	7417.93	1917.93
59	0.610832	2500	4092.78	1592.78
60	0.572079	5000	8740.05	3740.05
61	0.592598	4000	6749.94	2749.94
62	0.412536	1500	3636.05	2136.05
63	0.609056	2000	3283.77	1283.77
64	0.371048	2200	5929.15	3729.15
65	0.766282	2500	3262.51	762.506
66	0.610367	2400	3932.06	1532.06
67	0.66039	3200	4845.62	1645.62
68	0.703553	1000	1421.36	421.357
69	0.781579	4000	5117.85	1117.85
70	0.221992	500	2252.34	1752.34
71	0.582621	2000	3432.76	1432.76
72	0.655016	4000	6106.72	2106.72
73	0.689543	1800	2610.43	810.426
74	0.727224	5000	6875.46	1875.46
75	0.716139	4000	5585.51	1585.51
76	0.744115	5000	6719.39	1719.39
77	0.392755	2500	6365.29	3865.29
78	0.700073	4000	5713.69	1713.69
79	0.76034	4000	5260.81	1260.81
80	0.628183	2000	3183.78	1183.78
81	0.298092	1000	3354.67	2354.67
82	0.653628	2900	4436.78	1536.78
83	0.668881	2000	2990.07	990.067
84	0.562128	5000	8894.78	3894.78
85	0.178486	800	4482.14	3682.14
86	0.055176	200	3624.76	3424.76
87	0.220323	700	3177.15	2477.15
88	0.165917	600	3616.27	3016.27
89	0.170291	400	2348.92	1948.92
90	0.325225	800	2459.83	1659.83
91	0.594415	800	1345.86	545.861
92	0.609096	800	1313.42	513.421
93	0.539636	1400	2594.34	1194.34
94	0.708857	3500	4937.53	1437.53
95	0.31209	700	2242.94	1542.94
96	0.306416	500	1631.77	1131.77
97	0.359967	2000	5556.06	3556.06
98	0.18477	500	2706.07	2206.07
99	0.441684	1500	3396.09	1896.09
100	0.145409	600	4126.28	3526.28
101	0.216184	300	1387.71	1087.71
102	0.383762	2000	5211.56	3211.56
103	0.356017	1500	4213.29	2713.29
104	0.39041	1400	3585.97	2185.97
105	0.294058	1200	4080.83	2880.83
106	0.206912	1500	7249.44	5749.44
107	0.305455	500	1636.9	1136.9
108	0.44042	1500	3405.84	1905.84
109	0.202554	350	1727.93	1377.93
110	0.132612	300	2262.24	1962.24
111	0.293568	400	1362.55	962.548
112	0.133398	300	2248.91	1948.91
113	0.210433	900	4276.89	3376.89
114	0.450606	1200	2663.08	1463.08
115	0.351152	600	1708.66	1108.66
116	0.317708	700	2203.28	1503.28
117	0.216477	500	2309.71	1809.71
118	0.203019	500	2462.82	1962.82
119	0.509548	3000	5887.57	2887.57
120	0.274287	500	1822.91	1322.91
121	0.210613	500	2374.02	1874.02
122	0.612821	1500	2447.7	947.695
123	0.327546	700	2137.11	1437.11
124	0.446442	900	2015.94	1115.94
125	0.566757	900	1587.98	687.981
126	0.68729	1200	1745.99	545.988
127	0.629842	4500	7144.64	2644.64
128	0.643264	5000	7772.85	2772.85
129	0.605933	2100	3465.73	1365.73
130	0.698473	3400	4867.76	1467.76
131	0.494623	3300	6671.74	3371.74
132	0.632778	2500	3950.83	1450.83
133	0.707629	4000	5652.68	1652.68
134	0.228429	500	2188.87	1688.87
135	0.709138	3200	4512.52	1312.52
136	0.756255	3300	4363.61	1063.61
137	0.799568	5400	6753.65	1353.65
138	0.536418	4700	8761.83	4061.83
139	0.815928	3000	3676.79	676.793
140	0.567127	2800	4937.17	2137.17
141	0.403646	800	1981.94	1181.94
142	0.722571	5800	8026.89	2226.89
143	0.819147	4100	5005.2	905.204
144	0.796051	3400	4271.08	871.085
145	0.191724	300	1564.75	1264.75
146	0.222509	800	3595.36	2795.36
147	0.440584	900	2042.75	1142.75
148	0.121304	300	2473.13	2173.13
149	0.237092	400	1687.11	1287.11
150	0.377967	1000	2645.73	1645.73
151	0.533853	4200	7867.34	3667.34
152	0.552252	1500	2716.15	1216.15
153	0.503212	1500	2980.85	1480.85
154	0.549462	2500	4549.9	2049.9
155	0.292447	700	2393.6	1693.6
156	0.743515	5000	6724.81	1724.81
157	0.773963	3400	4392.97	992.974
158	0.666919	5800	8696.71	2896.71
159	0.383852	600	1563.1	963.102
160	0.597881	2600	4348.69	1748.69
161	0.787675	6200	7871.27	1671.27
162	0.62831	1500	2387.36	887.356
163	0.525678	1900	3614.38	1714.38
164	0.574799	1100	1913.71	813.712
165	0.614769	1200	1951.95	751.952
166	0.624213	4000	6408.07	2408.07
167	0.614788	3800	6180.99	2380.99
168	0.738915	3000	4060	1060
169	0.350198	2400	6853.27	4453.27
170	0.152136	400	2629.23	2229.23
171	0.336649	800	2376.36	1576.36
172	0.624247	2500	4004.82	1504.82
173	0.672125	4000	5951.28	1951.28
174	0.442111	2100	4749.94	2649.94
175	0.541592	4200	7754.91	3554.91
176	0.525121	3200	6093.83	2893.83
177	0.479172	800	1669.55	869.548
178	0.501008	1000	1995.98	995.975
179	0.588971	1500	2546.81	1046.81
180	0.629525	1200	1906.2	706.199
181	0.649258	1800	2772.39	972.394
182	0.637388	1200	1882.68	682.683
183	0.290323	800	2755.55	1955.55
184	0.585811	1600	2731.26	1131.26
185	0.833667	5400	6477.41	1077.41
186	0.374449	600	1602.35	1002.35
187	0.195133	300	1537.42	1237.42
188	0.292935	500	1706.86	1206.86
189	0.189736	300	1581.15	1281.15
190	0.36131	1500	4151.56	2651.56
191	0.241098	400	1659.08	1259.08
192	0.428111	700	1635.09	935.092
193	0.558507	3000	5371.47	2371.47
194	0.679641	5000	7356.83	2356.83
195	0.45628	1400	3068.29	1668.29
196	0.514819	800	1553.94	753.943
197	0.683527	1200	1755.6	555.599
198	0.593331	1300	2191.02	891.022
199	0.169849	380	2237.28	1857.28
200	0.258467	400	1547.59	1147.59
201	0.169453	300	1770.4	1470.4
202	0.347541	500	1438.68	938.68
203	0.233962	300	1282.26	982.262
204	0.215922	300	1389.39	1089.39
205	0.452279	1500	3316.54	1816.54

## Sheet: Sheet3
For Descriptive Statistics
Q	OX	LABOR	SEED	DAP	UREA	PLOTS	AGE	EDU	FAM	TLU	EXP	EXTF	SLOPE	TRGP	TRGM	WTRF
3000	20.63	115.25	2	50	25	0.5	55	0	10	15.33	5	6	1	0	0	3
5000	6.75	31.65	3	100	50	1	60	1	7	16.62	3	6	1	0	0	2
3500	18	61.68	3	25	14	0.63	41	1	4	8	3	6	0	0	0	2
5000	11.13	119.45	2	50	10	0.25	50	1	9	10.89	4	2	0	0	0	2
3700	17.38	35	3	100	50	1.5	40	0	7	7.87	3	4	0	0	0	2
5000	10	102	2	50		0.25	50	1	8	10.19	5	4	0	0	0	2
6000	20.88	114.5	1	25	25	0.75	38	1	4	6.02	8	4	1	0	0	2
5000	9.5	61.5	1	50		0.25	59	1	5	7.47	4	6	0	0	0	2
25000	8.75	24.65	1.5	50	25	0.75	58	1	7	12.15	4	6	0	0	0	3
3000	11.38	16.5	10			0.5	67	0	5	8.03	3	1	1	0	0	3
13000	11	22.25	10	50	50	1	53	0	8	11.12	3	6	1	0	0	3
2000	9.75	52.88	1.5	50	25	0.25	45	0	7	8.3	3	6	1	0	0	3
2000	8.5	68.05	0.75	25	12	0.13	40	1	9	7.83	1	4	1	0	0	3
2000	5.25	65.68	1.5	50	25	0.25	55	0	7	15.32	5	6	1	0	0	3
5000	5.88	59.6	5	100	50	1	38	0	8	10.98	4	6	0	0	0	3
3700	5.88	69.25	2	150	100	0.5	35	1	1	9.41	3	6	1	0	0	3
10000	13.88	100.75	1	150	50	0.75	45	0	7	10.07	8	6	1	0	0	3
3500	7	61.75	2	50	25	1	52	1	6	12.67	5	6	1	0	0	3
7000	12.13	104.75	1.5	50	25	0.5	55	0	10	7.97	4	4	0	0	0	3
17000	7.125	45.93	6	50	25	0.5	40	0	7	15.84	3	6	1	0	0	3
7000	5.38	72.19	2	50	25	0.5	39	0	4	9.9	5	6	1	0	0	3
7500	11.25	72.88	1	50	25	0.5	48	0	6	11.93	4	6	1	0	0	3
9500	15	42.6	1	50	25	0.63	55	1	6	14.47	8	6	1	0	0	2
1000	10.5	94.6	0.5	50		0.5	45	0	8	7.7	3	6	1	0	0	3
3500	7.5	69.2	1	100	50	0.5	45	0	7	12.12	3	6	1	0	0	3
3000	18.75	59.55	1	50	25	0.5	50	0	5	11.19	3	6	1	0	0	3
3900	19.13	240	1	50	25	0.5	37	1	9	7.73	3	6	0	0	0	3
6200	13.13	38.5	1	50	25	0.63	42	0	5	11.52	4	6	1	0	0	3
4000	15.63	63	2	50	50	0.75	40	0	7	10.97	4	4	1	0	0	2
4000	15.88	56.13	1	100	50	0.25	35	1	5	12.53	3	6	1	0	0	3
1500	28.5	73.33	2	50	25	0.25	40	0	5	17.66	3	6	1	0	0	3
2000	11.5	89.98	1	50	25	0.5	56	1	7	7.88	1	6	1	0	0	3
10000	7	55.5	2	50	25	0.25	58	0	6	7.53	4	3	1	0	0	2
6000	27.63	81.75	1	100		0.25	46	1	5	6.33	13	4	1	1	1	2
5000	13.13	193.38	1	50	50	0.5	58	0	7	6.23	3	5	1	0	0	2
3300	8.63	25.45	2	1000	50	0.75	55	1	6	11.15	4	6	1	0	0	3
5000	10.13	38.88	1	50		0.25	60	0	6	7.22	3	4	1	1	1	2
3500	16.25	50.05	2	50	12.5	0.25	46	0	4	10.67	5	6	1	0	0	2
3000	5.88	36.5	1	50	25	0.25	65	0	6	7.15	4	6	0	0	0	2
7000	5	40.63	1	50	50	0.31	45	1	4	8.11	6	4	0	0	0	2
3000	7.38	67.75	67	12.5	12.5	0.13	45	1	7	7.5	2	6	1	0	0	3
10000	6.75	51	2			0.5	56	0	6	7.34	4	4	0	1	1	2
7000	5.75	46.38	1	50		0.5	50	0	4	7.22	6	4	1	0	0	2
6000	6.5	35.5	4	50	25	0.5	54	1	4	6.78	7	2	1	0	0	3
10500	9	64.55	1	50	50	0.31	50	1	6	7.33	2	3	1	0	0	2
2900	11.63	56.6	3	100	50	1.25	40	1	7	6.54	4	6	0	0	0	3
10000	13	69.81	1	50	25	0.75	67	0	9	6.65	4	6	0	0	0	2
6000	9.13	26.25	1	50		0.31	48	0	5	6.88	3	6	0	0	0	2
3000	15.75	96.11	1	100	50	0.25	30	0	6	9.5	9	6	1	0	0	2
2900	17.88	105.48	1	75	75	0.5	40	0	11	6.58	2	6	1	0	0	3
5000	10.63	50	2	50		0.25	50	0	5	7.22	4	2	1	0	0	3
4000	11.16	21.25	1.5	50	25	0.25	50	1	9	6.91	3	6	0	0	0	3
4100	9	83.73	1	50	25	0.75	50	0	6	12.55	4	6	0	0	0	3
1500	5.88	41	8	50	25	0.25	49	0	5	7.32	3	6	1	0	0	2
2500	21.25	263.5	1	50	25	0.5	48	1	7	8.32	3	6	1	0	0	3
5000	18.25	206.63	2	50	10	0.5	50	0	6	13.3	5	6	1	0	0	3
5400	24	161.2	2	100	50	0.5	63	8	9	6.33	3	6	1	0	0	3
5500	4	139.53	2	50	25	0.5	60	0	6	6.5	3	6	1	0	0	3
2500	8	23	1	50	25	0.25	42	0	8	9.85	4	6	1	0	0	3
5000	17.5	78.63	2	50	25	1	45	0	5	10.4	3	6	1	0	0	2
4000	8.13	19.7	2	50	50	0.5	47	8	6	12.72	6	2	0	1	0	3
1500	3.9	46.5	1	50	50	0.25	45	0	5	3.03	3	3	1	0	0	4
2000	5.25	18.15	4	100	100	0.25	42	0	4	5.6	3	4	1	1	0	3
2200	4.5	14.75	1	50	50	0.5	33	10	2	3	7	4	1	0	0	3
2500	5.5	14	2	50	50	0.07	42	1	8	8.45	4	4	1	0	0	3
2400	3.5	12.55	1.5	50	50	0.25	48	1	6	6.8	3	3	1	0	0	3
3200	4.13	15.35	2	50	50	0.25	32	1	5	11.16	6	5	1	0	0	4
1000	2.63	16.7	0.5	25	25	0.07	60	0	2	2.77	3	4	0	0	0	3
4000	3.75	36.45	2	50	50	0.25	42	0	6	16.05	10	5	1	0	0	4
500	16	62.45	10	25	25	0.25	35	0	7	8	2	4	1	1	0	3
2000	3.63	24.77	2	50	100	0.25	48	0	7	8.4	2	6	1	0	0	3
4000	6.44	11.75	2	50	50	0.25	30	5	4	8.15	2	3	1	0	0	3
1800	3.13	15.75	0.5	25	25	0.13	55	0	6	5.44	3	4	1	0	0	3
5000	4.25	40.1	1	25	25	0.5	22	3	1	5.52	4	4	1	0	0	3
4000	5.75	27	2	50	50	0.5	48	1	9	29.65	4	4	1	0	0	3
5000	4.5	15.5	3	50	50	0.5	55	0	9	17.06	7	5	1	0	0	3
2500	4.13	15.48	2	50	50	0.5	60	0	4	7.93	6	4	1	0	1	4
4000	3.5	14.5	3	100	50	0.25	34	5	3	3.574	2	5	1	1	0	3
4000	3.5	18.5	1.5	50	50	0.25	48	1	4	6.2	4	3	1	0	0	2
2000	3.5	22.5	2	25	25	0.25	46	0	5	7.55	4	4	1	0	0	3
1000	3.75	39.45	3	50	50	0.5	42	1	6	10.58	3	4	1	0	0	3
2900	5.25	37.41	2	100	50	0.25	40	0	2	4.3	4	2	1	1	1	3
2000	6.25	47.9	3	50	50	0.25	50	1	4	10.21	5	4	1	1	0	3
5000	3.9	32.83	0.75	50	50	0.5	42	0	8	5.2	1	2	1	0	0	4
800	7.5	72.9	1.1	12	12	0.375	45	2	9	6.201	5	5	1	1	1	4
200	11.625	99.425	2	25	25	0.5	45	2	11	9.465	5	4	1	1	1	4
700	12.375	143.375	1.2	25	25	0.375	35	1	6	7.071	4	5	1	1	1	2
600	8.75	64.025	1	12	12	0.25	40	2	9	7.045	4	4	1	1	1	4
400	4.125	71.25	1	25	25	0.125	49	1	14	2.3	5	2	1	0	0	4
800	10	166.875	1.1	25	25	0.25	36	2	5	6.395	4	4	1	0	0	3
800	4	13.4	0.125			0.125	32	2	2	4.304	3	3	1	1	0	3
800	5.375	10.9	0.125			0.125	28	2	2	9.384	3	3	1	1	0	3
1400	2	115.2	0.5	25	25	0.25	52	2	9	7.109	3	1	1	1	0	3
3500	10.75	68.55	1	25	25	0.5	45	2	8	10.916	13	1	1	1	0	2
700	6.25	71.7	1.2	12	12	0.25	65	2	2	4.025	4	3	1	1	1	2
500	3	207	1	25	25	0.125	40	1	6	4.835	5	6	1	0	0	4
2000	8	58.8	0.1	25	75	0.5	30	3	6	5.978	5	4	1	0	0	4
500	1.625	11.825	1	12		0.25	30	3	4	1.078	2	5	0	0	0	4
1500	3	17.175	0.5	50	50	0.375	50	3	6	7.93	5	1	0	0	0	3
600	3.25	69.3	0.4	50	25	0.75	35	2	6	9.771	3	1	1	0	0	4
300	6.5	33.4	0.5	10		0.125	51	2	5	2.039	3	1	0	0	0	3
2000	4.875	28.025	2	50	50	0.5	50	2	6	2.442	6	1	0	1	0	4
1500	4.125	37.15	1	50	50	0.375	37	2	7	8.97	3	2	1	1	0	4
1400	3.75	71.15	1	30	25	0.25	30	1	5	4.73	2	6	1	0	0	4
1200	4.5	25.5	15	200	100	0.5	28	1	3	3.51	5	4	1	0	0	2
1500	15	190.5	5	100		0.5	35	1	4	4.629	4	1	1	1	1	4
500	1.125	23.225	5	25		0.125	51	2	10	7.15	10	1	1	1	0	4
1500	8	66.1	2	250	250	0.25	34	3	6	4.51	8	1	0	0	0	3
350	2.625	27.45	0.25	25	25	0.125	48	2	9	7.479	8	1	1	1	1	4
300	3.75	17.275	0.25	12.5	12.5	0.25	48	2	8	2.794	1	1	1	1	0	4
400	2.25	8.175	0.25	5	15	0.125	55	2	5	6.385	6	1	1	0	0	4
300	6.25	38.5	1	25		0.25	60	2	4	4.75	4	5	1	0	0	4
900	2	40.125	0.25	25	25	0.625	39	2	7	7.445	3	2	1	0	0	5
1200	9.75	50	1.2	25	25	0.125	41	1	9	4.6	10	6	1	0	0	4
600	6.25	34.5	1	12	12	0.125	35	1	3	4.94	2	2	0	1	1	3
700	9.75	71.45	1	25	25	0.125	35	1	5	2.715	2	2	1	1	1	3
500	11	71	2	25	25	0.25	28	3	2	2.695	3	1	1	0	0	2
500	4.5	164.4	1	12	12	0.25	48	2	4	1.156	3	2	1	0	0	4
3000	8.75	88.875	4	25	25	0.375	28	2	2	4.33	8	2	1	1	1	4
500	3.875	135.675	1	25	12	0.25	28	2	1	2.874	2	5	1	0	0	2
500	3.625	142.7	1	25	25	0.25	57	1	7	7.484	3	4	1	0	0	4
1500	4.125	109.275	1	25	25	0.125	35	1	3	1.45	8	2	1	0	0	4
700	1.75	14.7	2	50		0.125	58	2	4	9.02	2	1	1	0	0	4
900	5.125	6.15	0.13	10	5.5	0.125	33	2	5	4.524	2	3	1	0	0	3
900	3.5	11.75	0.175	25	10	0.125	40	2	3	10.2	5	3	1	0	0	3
1200	2.25	15.55	0.75	10	7	0.125	52	2	2	6.165	3	3	1	1	0	3
4500	2.25	15	2	25	25	0.625	38	2	9	11.451	9	1	1	1	1	3
5000	6.0625	70	1	40	40	0.4	30	3	4	4.169	6	2	1	0	0	4
2100	7.875	183.9	1	50	50	0.35	50	1	6	8.438	8	4	0	0	0	3
3400	5.02125	132.8	1	25	25	0.45	35	2	7	2.302	10	4	0	1	0	3
3300	8	167.675	2	40	40	0.625	40	1	12	9.115	6	2	0	0	0	3
2500	11.0787	100.75	1	30	30	0.2625	35	2	3	3.078	6	2	1	0	0	3
4000	7	203.175	2	50	50	0.35	40	2	8	4.585	7	2	1	1	0	3
500	8	52.1	1	25	50	0.25	45	3	10	8.628	4	1	0	1	0	3
3200	6	417.85	1	50	50	0.3	45	2	7	2.776	6	2	0	1	0	3
3300	7	120.75	1	50	50	0.35	41	2	8	5.221	20	2	0	0	0	3
5400	8	84.8375	1	60	60	0.5	40	2	3	6.569	11	4	1	1	0	3
4700	7	136.55	2	100	50	1.5	47	3	12	7.468	20	7	1	0	0	3
3000	5	171.6	1	50	50	0.2	48	2	5	3.036	15	3	1	1	0	3
2800	9.5	147.3	1	25	25	0.5	38	2	10	7.038	12	2	0	0	0	3
800	9.75	185.062	1	12	12	0.125	30	2	4	7.545	11	3	1	1	1	4
5800	2.25	29.1875	0.8	100	75	0.75	39	2	6	5.285	5	1	0	1	0	2
4100	2.5	17.95	1.5	100	25	0.5	42	2	6	4.195	25	1	0	1	0	3
3400	2.125	11.1875	0.2	100	25	0.375	52	2	8	5.17	20	1	0	1	0	3
300	3.125	16.6	0.25	12.5	12.5	0.125	43	2	8	3.49	6	2	0	0	0	4
800	2.625	21.3625	1.5	25	25	0.375	52	3	11	7.089	10	3	0	0	0	5
900	5.25	28.75	1	50	50	0.125	37	1	6	5.15	3	1	1	0	0	2
300	4.375	38.25	1	25	25	0.25	40	2	9	3.65	5	5	1	0	0	4
400	4.25	57.05	0.5	50	25	0.125	50	2	9	4.54	3	3	1	0	0	2
1000	3.25	42	1.25	12	12	0.125	38	1	6	3.988	3	5	1	1	1	4
4200	5.125	36.875	1	100		0.5	40	1	5	20.88	2	1	1	1	1	4
1500	4.25	31.2	1	50	50	0.125	50	1	9	8.27	5	2	1	1	0	4
1500	5.75	52.575	1	50	50	0.125	37	1	6	4.282	3	5	0	0	0	4
2500	4.75	154.2	1.5	25	25	0.375	45	1	4	5.913	6	4	1	0	0	4
700	4.375	40	1	25	25	0.375	60	2	9	30.39	6	2	1	0	0	4
5000	4.625	92.3	1.5	25	25	0.375	45	2	6	4.598	6	2	1	0	0	3
3400	3	67.75	1.5	25	25	0.125	26	2	3	10.37	3	2	1	0	0	4
5800	5.125	147.45	2	50	50	0.5	50	2	7	5.51	4	6	1	1	1	3
600	4.625	57.2	1	12		0.125	50	1	5	3.515	4	5	1	0	0	3
2600	4.25	62.2	1	100		0.25	52	2	6	9.52	3	3	1	0	0	3
6200	6.25	29.25	0.5	50	50	0.5	40	1	6	28.13	3	3	1	1	0	4
1500	1.125	36.325	0.75	25	25	0.125	28	3	2	3.025	2	2	1	1	0	4
1900	2.75	71.9313	0.75	25	25	0.375	65	2	7	10.468	6	1	1	1	0	4
1100	1.5	57.2729	0.25	12	12	0.125	42	2	4	5.068	2	2	1	1	0	4
1200	2.125	34.0875	0.125	12	12	0.125	39	2	3	9.291	1	2	1	1	0	4
4000	10	64.175	2.5	100	50	0.5	28	2	4	8.729	10	1	1	1	0	4
3800	5	60.175	2.5	75	50	0.5	57	2	7	5.532	20	1	1	1	1	4
3000	4.375	67.15	2	25	25	0.25	26	1	3	6.226	10	1	1	1	0	4
2400	11.25	75.4125	2.5	50	50	0.5	41	2	7	6.762	10	1	1	1	1	4
400	4.375	51.85	7.5	25	25	0.25	57	2	7	6.515	8	1	1	1	1	4
800	5	76.275	7.5	25	50	0.25	30	1	2	9.432	6	1	1	0	0	4
2500	6.75	108.2	1	12.5	12.5	0.25	52	2	8	8.155	8	1	1	1	0	4
4000	10	97.425	1	25	25	0.5	56	2	6	9.545	11	1	1	1	0	4
2100	12	34.375	1	25	25	0.25	32	3	5	5.365	6	1	1	0	0	4
4200	9.375	72.025	2	25	25	0.5	42	2	8	8.72	12	1	1	1	1	4
3200	11.25	82.1875	2	25	25	0.375	53	2	10	6.495	8	1	1	1	0	4
800	2.625	35.8062	5	12.5	12.5	0.125	45	2	6	4.866	11	2	1	1	0	4
1000	2	56.8665	2.5	12	12	0.125	60	2	5	4.16	3	1	1	1	0	4
1500	1.875	34.7332	1	12.5	12.5	0.125	49	2	8	7.688	3	1	1	1	0	4
1200	2.25	9.5	0.125	12	7.5	0.125	31	2	4	3.13	2	2	1	1	0	3
1800	2.875	40	12.5		20	0.25	28	2	5	10.48	4	4	1	0	0	3
1200	2.25	16.525	0.125	12	7.5	0.125	29	2	4	3.234	2	2	1	1	0	3
800	6.25	7.85	12.5	25	12.5	0.25	43	2	6	5.87	7	3	1	0	0	3
1600	2.5	8.825	0.17	25	12.5	0.25	38	2	4	6.146	6	3	1	0	0	3
5400	5.125	10.475	0.15			0.25	48	2	4	10.288	3	3	1	0	0	3
600	3	23.4875	0.75	25	12	0.125	30	3	2	9.306	3	1	1	1	0	4
300	1.75	41	0.5	25	25	0.125	52	2	9	8.576	2	6	0	0	0	4
500	2	58.25	0.5	25	25	0.25	49	2	6	1.895	4	1	1	1	0	3
300	3.75	11.725	0.6	25	25	0.125	49	1	9	1.117	2	6	1	0	0	3
1500	6.25	33.45	2.5	50	25	0.25	50	3	6	3.142	3	1	0	1	0	4
400	1	16.35	0.5	5	5	0.125	39	2	9	6.593	2	6	1	0	0	4
700	5.125	8.025	0.125			0.125	43	2	6	5.935	2	1	1	0	0	3
3000	2.125	8.475	0.25	50	50	0.5	45	2	6	4.56	3	4	1	0	0	3
5000	2.375	18.9375	1	50	50	0.5	45	2	6	4.56	3	3	1	0	0	2
1400	4.375	47.55	0.75	25	25	0.25	30	2	2	8.842	4	1	1	0	0	4
800	2.25	4.125	0.135			0.125	37	2	4	3.08	3	3	1	0	0	3
1200	2.25	16.725	0.125	12	7.5	0.125	28	1	4	2.989	5	2	1	1	0	3
1300	3.5	9.375	0.125	10	6	0.125	34	2	5	6.634	2	1	1	0	0	3
380	2.625	8.825	0.25	25	15	0.125	60	2	11	7.639	3	1	0	1	1	4
400	2.5	20.875	0.25	12	12	0.125	37	3	5	4.34	3	1	1	1	1	3
300	4	23.6	0.25			0.125	46	1	9	8.045	1	1	1	1	1	4
500	1.3125	14.5	0.25			0.145	50	2	7	14.231	3	1	1	0	0	4
300	2.5	31.2	0.25	25	25	0.125	50	1	7	14.231	8	1	1	1	1	4
300	4.25	66.7325	0.25	25	25	0.125	60	2	11	7.979	8	3	1	1	0	4
1500	2	19.725	1.5	25	25	0.375	29	3	2	2.575	3	1	0	0	0	3

## Sheet: Sheet4
Destribution in Decil For Table and Graph
TE level	Percentage	Frequency
0.05-0.20	7.8	16
0.20-0.40	22.93	47
0.40-0.60	26.34	54
0.60-0.80	38.05	78
≥0.80	4.88	10
